# Supplementary material for: Synovial fluid lubricin increases in spontaneous canine cruciate ligament rupture
Source: Sci Rep. 2020 Oct 7;10:16725. doi: 10.1038/s41598-020-73270-2 (PMC7542452; doi:10.1038/s41598-020-73270-2)
Supplement: Supplementary file 2 — Supplementary information [file 41598_2020_73270_MOESM2_ESM.xlsx]

## Sheet:  Canine SF Lubricin
Subject ID	Group	lubricin, μg/mL	HA, mg/mL	Il-2, pg/mL	IL-6, pg/mL	IL-8, pg/mL	TNF-alpha, pg/mL
243947	Control	90.191	1.2412	2.60711	1.21672	14.1663	0.164698			Lubricin, ug/mL	HA, mg/mL	Il-2, pg/mL	IL-6, pg/mL	IL-8, pg/mL	TNF-alpha, pg/mL
243949	Control	32.311	0.99177							Control
243948	Control	52.04	1.0775	1.75097	12.8983	426.326	0.111068		mean	58.6811	1.21003	1.95028	429.413	492.896	0.978044
244196	Control	21.582	1.5555	1.86117	40.6118	1023.99	0.155569		SD	48.2023	0.247219	0.561407	671.126	305.588	1.42909
244197	Control	39.61	1.5539	1.30426	3.0781	249.325	0.0746331		SEM	16.0674	0.0824064	0.198487	237.279	108.042	0.505261
244214	Control	70.554	0.79357	2.03317	1554.14	673.246	1.53931			RCCL (updated for n = 28 for cytokine measurment)
244213	Control	25.582	1.1936	1.1885	384.755	384.266	1.47907		mean	905.223	0.512924	1.89966	453.096	396.925	0.284536
244006	Control	24.76	1.1728	2.79267	1436.25	678.27	4.15965		SD	502.948	0.248954	1.40767	949.452	492.671	0.535793
245744	Control	171.5	1.3104	2.06437	2.35093	493.584	0.140354		SEM	91.8252	0.0454526	0.266025	179.43	93.1061	0.101255
229196	RCCL	545.87	0.62005	2.68461	80.5469	1269.83	2.70565
231607	RCCL	98.564	0.19054	0.695413	367.232	129.6	0.19469
235107	RCCL	1047.5	0.76456	1.62475	104.81	249.796	0.469815
234848	RCCL	881.69	0.59485	0.936201	1.56339	8.67851	0.0592699
233302	RCCL	1050.6	0.15005	1.32037	13.5304	203.435	0.104432
240254	RCCL	973.76	0.36539	1.39762	180.018	273.282	0.0612311
239736	RCCL	2001.6	0.47504	1.32037	1704.03	497.694	0.0762789
240846	RCCL	1520.8	0.18774	0.987764	755.796	177.913	0.110838
240509	RCCL	414.76	0.63795	1.33669	2.1786	271.288	0.0651125
240962	RCCL	804.46	0.44845	2.6845	1.64066	75.6265	0.101675
243331	RCCL	400.52	0.3617	1.59257	1247.06	252.528	0.160054
243357	RCCL	1565.66	0.21792	1.52937	33.3742	437.092	0.14032
259306	RCCL	744.08	1.0028	3.84503	3984.94	2452.62	0.717338
259859	RCCL	660.54	0.52753	1.32017	2.71434	143.649	0.101589
260196	RCCL	595.52	0.65298	3.25651	54.1973	376.486	0.129509
209544	RCCL	512.45	0.58194	1.46545	213.124	596.146	0.146132
233993	RCCL	564.07	1.0247	1.1059	103.124	224.701	0.0592699
235518	RCCL	430.85	0.48805	1.31986	374.385	478.065	0.0920023
235649	RCCL	630.27	0.56117	0.800192	3.34674	21.4891	0
206059	RCCL	386.48	0.40306	7.1959	62.383	173.536	0.426118
238875	RCCL	1429.62	0.40814
241044	RCCL	1645.64	0.46946
240153	RCCL	361.72	1.1854	4.15646	397.113	930.822	0.194929
242850	RCCL	982.28	0.60471	1.28788	31.2716	330.549	0.160132
242800	RCCL	1190.28	0.2814	1.46545	6.74624	99.0939	0.149465
230193	RCCL	1120.02	0.51957	1.40109	1.3703	12.812	0.0698728
242939	RCCL	546.34	0.48393	3.48857	2937.65	621.726	1.21332
244731	RCCL	2000	0.18835	1.35228	6.0632	506.913	0.104812
257572	RCCL	1447.52	0.34327	0.681754	13.3139	265.881	0.0873425
259410	RCCL	603.24	0.64701	0.937742	3.15484	32.6446	0.0658002
